# Supplementary material for: Active Matrixmetalloproteinase-8 in Periodontal Diagnosis: A Scoping Review
Source: Diagnostics (Basel). 2025 Nov 20;15(22):2932. doi: 10.3390/diagnostics15222932 (PMC12651826; doi:10.3390/diagnostics15222932)
Supplement: Supplementary file 1 [file diagnostics-15-02932-s001.zip]

Archive with 1 entries (1 files):
- diagnostics-3856896-supplementary.pdf
